# Supplementary material for: Differences in neurochemical profiles of two gadid species under ocean warming and acidification
Source: Front Zool. 2017 Oct 30;14:49. doi: 10.1186/s12983-017-0238-5 (PMC5661927; doi:10.1186/s12983-017-0238-5)
Supplement: Supplementary file 1 — Group sizes and environmental CO2 partial pressure (PCO2, mean ± standard deviation after Kunz et al. [22]) of Boreogadus saida and Gadus morhua that were utilized for NMR and HPLC analysis. (XLSX 10 kb) [file 12983_2017_238_MOESM1_ESM.xlsx]

## Sheet: Tabelle1
Species	Temerature [°C]	CO2-Group	Group size NMR	Group size HPLC	PCO2 [µatm.]
Boreogadus saida	0	Low	5	6	396.25 ± 37.7
Boreogadus saida	0	High	6	5	1091.64 ± 131.67
Boreogadus saida	3	Low	4	5	431.1 ± 40.41
Boreogadus saida	3	High	5	5	1135.99 ± 147.1
Boreogadus saida	6	Low	6	6	437.09 ± 21.6
Boreogadus saida	6	High	5	5	1123.5 ± 86.23
Boreogadus saida	8	Low	4	4	440.9 ± 29.1
Boreogadus saida	8	High	3	3	1052.88 ± 103.87
Gadus mohua	3	Low	5	5	449.08 ± 39.04
Gadus mohua	3	High	4	5	1127.75 ± 164.89
Gadus mohua	8	Low	6	5	434.51 ± 49.9
Gadus mohua	8	High	6	5	915.08 ± 127.39
Gadus mohua	12	Low	5	5	490.29 ± 112.75
Gadus mohua	12	High	5	5	1163.71 ± 199.68
Gadus mohua	16	Low	4	4	547.87 ± 92.69
Gadus mohua	16	High	5	5	1271.67 ± 365.09
Additional file 1: Table S1: Group sizes and environemtal CO2 partial pressure (PCO2, mean ± standard deviation after Kunt et al. [22]) of Boreogadus saida and Gadus morhua that were utilized for NMR and HPLC analysis.
