# Supplementary material for: Differences in neurochemical profiles of two gadid species under ocean warming and acidification
Source: Front Zool. 2017 Oct 30;14:49. doi: 10.1186/s12983-017-0238-5 (PMC5661927; doi:10.1186/s12983-017-0238-5)
Supplement: Supplementary file 9 — Raw data. (XLSX 30 kb) [file 12983_2017_238_MOESM9_ESM.xlsx]

## Sheet: NMR
Species	Temperature [°C]	CO2	Sample number	GABA	Ace	AcHis	Ala	Cho	Glu	Gln	Gly	Lac	NAA	Pcho	Put	Suc	Tau	TMAO	Mi	Glpcho
B. saida	0	Control	B10	0.435863	0.041639	0.31895	0.144649	0.0566128	0.800288	0.470163	0.342443	0.636461	0.430884	0.151435	0.0734676	0.0202847	2.87667	1.24128	4.5561	0.371874
B. saida	0	High	B32	0.448659	0.0690102	0.330086	0.129353	0.055712	0.675026	0.409616	0.582531	0.731849	0.401615	0.183138	0.0656764	0.0224848	2.85146	1.32935	4.42325	0.381057
B. saida	0	High	B34	0.435316	0.0641161	0.33205	0.119559	0.0367188	0.808017	0.472157	0.416795	0.782808	0.453271	0.149347	0.0831239	0.0245197	3.17654	1.8864	5.00008	0.369458
B. saida	0	High	B35	0.384618	0.0475736	0.347259	0.141519	0.0806207	0.705934	0.441735	0.414802	0.943272	0.434701	0.157565	0.0623829	0.0284169	3.02743	1.20712	4.5202	0.406885
B. saida	0	Control	B9	0.448772	0.102265	0.405639	0.139831	0.0694535	0.809105	0.424326	0.592243	0.833116	0.436441	0.135349	0.0668188	0.027977	3.05036	1.58121	3.88111	0.379699
B. saida	0	Control	B7	0.448395	0.0734655	0.424315	0.149339	0.0476865	0.826157	0.379603	0.82153	0.938291	0.461851	0.172427	0.08017	0.0313975	3.08546	1.06426	4.81799	0.367328
B. saida	0	High	B31	0.412398	0.0591024	0.271771	0.152319	0.0617046	0.737711	0.410758	0.616939	0.914269	0.48002	0.152996	0.0597797	0.0296938	3.09457	1.30118	4.48123	0.341104
B. saida	0	High	B36	0.425172	0.0424867	0.364035	0.134935	0.0419527	0.78299	0.345728	0.437491	0.964378	0.455187	0.114111	0.079405	0.0291762	3.09321	1.91358	4.3889	0.392372
B. saida	0	Control	B8	0.419162	0.0852413	0.435365	0.108137	0.0366326	0.822121	0.386756	0.377246	0.730539	0.444523	0.151814	0.0700951	0.0306446	2.88658	1.21486	4.97992	0.349067
B. saida	0	High	B33	0.45606	0.0855929	0.343678	0.159425	0.0483502	0.707939	0.499837	0.391702	0.828161	0.463901	0.136883	0.0695851	0.0277687	3.3966	1.61581	4.72656	0.44724
B. saida	0	Control	B11	0.427139	0.0511243	0.372892	0.137477	0.0364147	0.743691	0.46752	0.312086	0.947814	0.48426	0.142911	0.0648657	0.0290756	2.71852	1.27577	4.30753	0.311618
B. saida	3	Control	B46	0.393336	0.0979206	0.373818	0.113185	0.0645558	0.686342	0.428781	0.601087	0.761484	0.50775	0.156096	0.0845936	0.0251418	2.93445	1.3956	2.16767	0.313516
B. saida	3	Control	B48	0.337476	0.0607676	0.362543	0.136185	0.0389673	0.688074	0.376871	0.41458	0.868663	0.477919	0.125445	0.0763009	0.0267013	2.84148	0.836391	2.72364	0.280243
B. saida	3	Control	B44	0.428791	0.0585065	0.357775	0.135681	0.0409931	0.783102	0.531178	0.399923	0.728637	0.479215	0.178599	0.0775597	0.0296382	3.39838	0.7602	3.41821	0.42398
B. saida	3	High	B64	0.398929	0.062249	0.449799	0.166667	0.0401606	0.780455	0.708166	0.375837	0.897925	0.551539	0.225904	0.0803213	0.0334672	3.6747	0.930723	3.86613	0.400937
B. saida	3	High	B68	0.366311	0.0547599	0.389507	0.147077	0.039231	0.757881	0.43839	0.419164	0.806764	0.546003	0.18479	0.0855453	0.0280999	3.05468	0.683467	3.48723	0.289367
B. saida	3	High	B69	0.410286	0.0656536	0.377362	0.123125	0.0471459	0.760569	0.533801	0.419832	0.821936	0.51393	0.18683	0.0923437	0.0340931	3.39003	1.13813	3.02085	0.352426
B. saida	3	High	B72	0.380084	0.0858604	0.459244	0.133169	0.0395216	0.734485	0.457775	0.597203	0.9246	0.5568	0.21086	0.0840092	0.0290021	3.25764	1.03714	2.98689	0.301099
B. saida	3	Control	B45	0.356124	0.0629319	0.420159	0.134318	0.0409499	0.726768	0.407808	0.311829	0.839031	0.531503	0.176812	0.0727466	0.0244082	3.24169	0.923835	3.69953	0.314439
B. saida	3	High	B67	0.385009	0.0822452	0.298537	0.128834	0.0501063	0.690176	0.42975	0.375038	0.867598	0.526976	0.173398	0.0841684	0.0260148	3.03844	0.507997	3.85545	0.310077
B. saida	6	High	B104	0.352197	0.0805496	0.474354	0.12269	0.0385276	0.631426	0.365849	0.336117	0.801795	0.570836	0.172382	0.0793058	0.0282516	3.02251	0.567135	2.11058	0.173804
B. saida	6	High	B106	0.298959	0.0475954	0.344075	0.110064	0.0406544	0.650471	0.424888	0.353495	0.544373	0.493307	0.137333	0.0649479	0.0163609	2.98166	0.586019	1.9177	0.169559
B. saida	6	High	B107	0.326309	0.0631886	0.435466	0.138414	0.0472994	0.612088	0.346079	0.399128	1.18333	0.578186	0.176424	0.0738097	0.0363384	3.50253	0.869346	1.79735	0.260827
B. saida	6	Control	B79	0.352659	0.0690473	0.479097	0.123658	0.038439	0.706772	0.405969	0.39296	0.743655	0.594286	0.207014	0.0836118	0.0233389	3.59962	0.609489	2.09218	0.219003
B. saida	6	Control	B80	0.347279	0.0515101	0.444008	0.108432	0.0277336	0.654344	0.363141	0.414685	0.6351	0.531302	0.172862	0.0686915	0.0190077	3.36994	0.441742	2.11489	0.222985
B. saida	6	Control	B81	0.31981	0.105538	0.384914	0.118733	0.0455974	0.671994	0.408464	0.459607	0.687321	0.64115	0.153075	0.0802393	0.0240691	3.60167	0.862088	1.74762	0.23968
B. saida	6	Control	B82	0.365894	0.0956954	0.432781	0.138852	0.0405077	0.74106	0.563355	0.460706	0.92064	0.610927	0.204856	0.0943709	0.0295806	3.74702	0.516667	1.88333	0.255298
B. saida	6	Control	B83	0.333805	0.0739038	0.333451	0.122702	0.0452617	0.708628	0.47843	0.344767	0.829208	0.552687	0.141089	0.0685997	0.0350071	3.19519	0.393918	1.8628	0.185644
B. saida	6	Control	B84	0.333751	0.116485	0.420077	0.133872	0.0696551	0.67759	0.381475	0.529658	0.863766	0.69072	0.199628	0.0981683	0.0294433	3.47277	0.685139	1.53188	0.223705
B. saida	6	High	B103	0.348503	0.0957415	0.440317	0.128197	0.0693698	0.635609	0.361644	0.443683	0.928888	0.570994	0.182269	0.0729136	0.027996	3.38964	0.597189	1.72967	0.212657
B. saida	6	High	B105	0.367566	0.0990341	0.318456	0.133438	0.0585522	0.62614	0.437405	0.468825	1.06154	0.653164	0.187948	0.0927936	0.0285164	3.48584	0.876112	1.80899	0.186727
B. saida	8	Control	B118	0.266636	0.104186	0.265705	0.102977	0.0956899	0.524	0.286915	0.324093	0.744496	0.614264	0.112217	0.0648062	0.0221085	2.82164	0.351597	0.639101	0.136465
B. saida	8	High	B143	0.306688	0.0373035	0.331735	0.101519	0.0255795	0.615774	0.398348	0.324807	0.602984	0.584066	0.14575	0.0660805	0.0242473	3.37703	0.366374	0.961631	0.182254
B. saida	8	Control	B115	0.322866	0.0679012	0.356414	0.104938	0.0394525	0.614063	0.47343	0.300054	0.688943	0.615942	0.157542	0.0641439	0.0260333	3.40687	0.374128	0.850778	0.150295
B. saida	8	High	B136	0.315788	0.0717997	0.414757	0.110581	0.0295545	0.588479	0.392244	0.328904	0.639298	0.557392	0.148057	0.0693581	0.0231383	2.78386	0.195952	0.83789	0.121881
B. saida	8	High	B140	0.320965	0.062273	0.384795	0.103529	0.04411	0.658796	0.412818	0.30877	0.646342	0.544629	0.142968	0.0505968	0.0280228	3.10275	0.286196	1.06279	0.145044
B. saida	8	Control	B117	0.260084	0.0502237	0.32613	0.0846427	0.0384487	0.521091	0.228641	0.367056	0.551684	0.630504	0.138415	0.0638841	0.0207586	3.21291	0.36018	0.881733	0.164757
B. saida	8	Control	B116	0.265314	0.0816197	0.381923	0.10192	0.0356381	0.560546	0.29752	0.345867	0.672903	0.634451	0.138548	0.0735026	0.0225424	2.77909	0.33874	0.638254	0.125282
G. morhua	3	Control	G3	0.327823	0.0570805	0.310356	0.0798503	0.0315034	0.757642	0.380848	0.200249	0.690268	0.524329	0.0857767	0.0683094	0.0280724	2.10231	0.144105	2.54585	0.355271
G. morhua	3	Control	G4	0.338489	0.0564578	0.32792	0.089456	0.030678	0.749162	0.393143	0.242073	0.694251	0.485692	0.094612	0.06909	0.0265532	2.02037	0.152617	2.37535	0.305233
G. morhua	3	Control	G6	0.331973	0.0430839	0.295238	0.0866213	0.0272109	0.765986	0.385487	0.218594	0.624036	0.546485	0.109297	0.0535147	0.0258503	2.2898	0.164172	2.6449	0.384127
G. morhua	3	High	G14	0.345676	0.0307272	0.372662	0.0973638	0.0158259	0.776115	0.290672	0.23455	0.853933	0.499914	0.0878381	0.0504021	0.0288565	1.95493	0.203608	2.68155	0.342622
G. morhua	3	High	G19	0.316119	0.0422535	0.261033	0.0801252	0.0262911	0.71518	0.314241	0.208764	0.460407	0.477621	0.0951487	0.0713615	0.0156494	2.22942	0.167762	2.27856	0.374648
G. morhua	3	High	G23	0.312747	0.0592885	0.299407	0.11413	0.0227273	0.787055	0.318182	0.1917	0.5667	0.501976	0.0963439	0.0839921	NA	2.1586	0.190217	2.09684	0.374012
G. morhua	3	High	G24	0.328214	0.0425866	0.321336	0.104934	0.0317385	0.743832	0.318918	0.231053	1.00032	0.545087	0.109601	0.0693924	0.0322888	1.9755	0.134088	2.8179	0.313308
G. morhua	8	Control	G29	0.254315	0.0363538	0.289241	0.0681004	0.0172414	0.714481	0.265099	0.184827	0.584718	0.613045	0.0630105	0.0567738	0.0179455	1.98495	0.0438579	0.553032	0.160544
G. morhua	8	Control	G35	0.24269	0.038499	0.391569	0.0689571	0.0202242	0.606969	0.2846	0.176657	0.525097	0.615497	0.0787037	0.0506823	0.0221735	2.49464	0.048002	0.62037	0.180068
G. morhua	8	Control	G36	0.279304	0.0524326	0.346357	0.0720948	0.0219309	0.653138	0.33451	0.204184	0.775145	0.609024	0.0736073	0.0579783	0.0307537	2.17519	0.0456264	0.5576	0.166877
G. morhua	8	High	G41	0.268511	0.0417021	0.38383	0.0706383	0.0225532	0.707234	0.272766	0.210638	1.06468	0.617872	0.0782979	0.0459574	0.0314894	2.43702	0.0723404	0.508511	0.180851
G. morhua	8	High	G45	0.307883	0.0261231	0.335396	0.0709442	0.0337176	0.629259	0.297457	0.220614	0.855365	0.631277	0.0687574	0.0514155	0.0283607	2.10917	0.0100526	0.715223	0.132412
G. morhua	8	High	G46	0.261607	0.0386264	0.355927	0.0778431	0.0235865	0.64569	0.327131	0.218566	0.907938	0.670713	0.0709904	0.052922	0.0280779	2.23771	0.0519467	0.520853	0.163334
G. morhua	8	High	G47	0.294785	0.0641104	0.337423	0.0776074	0.0365031	0.688957	0.32546	0.206749	0.917485	0.630675	0.0748466	0.0680982	0.0331288	2.31227	0.0576687	0.62638	0.176994
G. morhua	8	High	G48	0.330658	0.0457094	0.382638	0.0923278	0.0319057	0.679248	0.2947	0.190787	0.82391	0.630103	0.121568	0.0514867	0.0327839	2.02117	0.0400247	0.596826	0.0733785
G. morhua	12	Control	G52	0.263507	0.0389272	0.303737	0.066658	0.0226533	0.536258	0.340711	0.162739	0.582346	0.659029	0.0432235	0.042833	0.0268194	1.652	0.0440047	0.219112	0.0813696
G. morhua	12	Control	G53	0.264941	0.0460211	0.307447	0.0536913	0.0246085	0.49984	0.293065	0.17993	0.589326	0.675935	0.0485778	0.063279	0.0306807	1.82199	0.042186	0.211889	0.0958773
G. morhua	12	High	G61	0.259406	0.0410705	0.324854	0.0763116	0.0230525	0.551404	0.329624	0.180975	0.986487	0.63752	0.0492846	0.0437202	0.0339163	2.1203	0.0323264	0.249338	0.0863805
G. morhua	12	High	G62	0.240409	0.0427475	0.335769	0.0858604	0.0237486	0.545853	0.430764	0.176836	0.943003	0.666789	0.0533431	0.0741688	0.0314213	1.98137	0.0168067	0.26635	0.0975521
G. morhua	12	High	G63	0.258246	0.0633433	0.323089	0.0682159	0.0213643	0.544228	0.364318	0.202399	0.625562	0.747751	0.05997	0.0569715	0.0254873	1.68141	0.0333583	0.277361	0.102324
G. morhua	12	High	G65	0.246787	0.0441692	0.348212	0.0711615	0.0205655	0.581561	0.360481	0.156695	0.795396	0.679715	0.0528161	0.0407806	0.0251227	1.91727	0.0227857	0.261042	0.0781725
G. morhua	16	Control	G81	0.230085	0.0509503	0.299232	0.0731905	0.0307319	0.458957	0.343106	0.151436	0.709058	0.690457	0.0309341	0.0339668	0.0303275	1.7497	0.0123332	0.135665	0.0432673
G. morhua	16	Control	G83	0.234697	0.0359031	0.285011	0.074593	0.0213777	0.536963	0.346281	0.14199	0.82205	0.746769	0.0364757	0.0410948	0.0282109	1.81968	0.0180184	0.155981	0.0575671
G. morhua	16	Control	G84	0.246071	0.0545187	0.32834	0.0692534	0.0235756	0.524803	0.373281	0.159381	0.732073	0.757122	0.0395383	0.0498526	0.0287328	1.81876	0.0265226	0.178045	0.0847249
G. morhua	16	High	G92	0.240476	0.0377551	0.347959	0.0751701	0.0238095	0.481633	0.391157	0.164966	0.87619	0.738095	0.035034	0.0421769	0.0367347	1.72891	0.0146258	0.165986	0.0656463
G. morhua	16	High	G93	0.244499	0.0475026	0.304925	0.0618233	0.0220049	0.577366	0.338456	0.136919	0.550472	0.623123	0.0495983	0.0289906	0.030737	1.36046	0.023402	0.187565	0.0398184
G. morhua	16	High	G94	0.257775	0.044575	0.368003	0.0905321	0.020387	0.550104	0.414305	0.163096	1.0235	0.779889	0.0283345	0.0473393	0.0373186	1.89668	0.0148583	0.158258	0.0697996
G. morhua	16	High	G96	0.250681	0.0490463	0.29081	0.0728264	0.025514	0.499628	0.293287	0.158038	0.725291	0.716126	0.0369086	0.0208075	0.0227892	1.92073	0.021303	0.124597	0.0626703
G. morhua	3	Control	G1	0.280117	0.0412832	0.342568	0.0835387	0.0255659	0.755422	0.350732	0.224869	0.544257	0.471935	0.103802	0.0636152	0.01626	2.05417	0.10837	2.41019	0.307945
G. morhua	12	High	G71	0.237389	0.0479343	0.341931	0.061858	0.0276193	0.635471	0.351746	0.190824	0.57932	0.657156	0.0611732	0.0593472	0.0221411	2.05067	0.0209998	0.313855	0.101118
G. morhua	12	Control	G49	0.231164	0.0463399	0.291952	0.0726669	0.0345676	0.554259	0.393087	0.172838	0.940176	0.660317	0.0482663	0.0494435	0.0287885	1.82491	0.0297517	0.223352	0.0726669
G. morhua	12	Control	G51	0.249721	0.0354372	0.324729	0.0860231	0.0271366	0.545749	0.391869	0.158989	0.882068	0.784759	0.0614884	0.0427162	0.0345593	1.72841	0.0216614	0.191473	0.0711298
G. morhua	16	High	G95	0.203424	0.0310505	0.292223	0.0632618	0.0200232	0.496227	0.373767	0.147998	0.703134	0.723738	0.0383053	0.0458503	0.027278	1.88392	0.021184	0.170342	0.0713871
G. morhua	8	Control	G30	0.252868	0.0570907	0.307091	0.06439	0.0203337	0.622784	0.3183	0.182221	0.508863	0.596976	0.0714286	0.0557873	0.0211157	2.14155	0.0529197	0.538061	0.158238
G. morhua	8	Control	G31	0.243218	0.0473802	0.344667	0.056113	0.0222965	0.623932	0.309364	0.164809	0.521925	0.562616	0.0568562	0.0572278	0.0232256	1.84485	0.0481234	0.69621	0.133408
G. morhua	8	Control	G34	0.222481	0.0436692	0.309819	0.0633075	0.0211886	0.637726	0.332558	0.182687	0.454522	0.580879	0.0677003	0.0669251	0.0173127	2.03256	0.0439276	0.635401	0.148579
G. morhua	8	High	G43	0.312542	0.0718307	0.351723	0.0815132	0.0432335	0.6771	0.41342	0.188696	0.72934	0.6449	0.0882684	0.0531412	0.0312993	2.415	0.052916	0.724386	0.170007
G. morhua	16	Control	G82	0.258968	0.0759924	0.340904	0.0842709	0.040968	0.532796	0.367438	0.154744	0.791552	0.727446	0.0420293	0.0479728	0.0348121	1.61367	0.0150711	0.147952	0.0611335
G. morhua	3	Control	G2	0.34582	0.0406196	0.296033	0.102734	0.0214952	0.823771	0.355777	0.214478	0.708235	0.484116	0.0886676	0.0632211	0.0275012	2.01786	0.213371	2.14256	0.311048
G. morhua	12	Control	G59	0.233275	0.0357981	0.350939	0.0636737	0.0184859	0.567635	0.34507	0.169454	0.651995	0.692928	0.0490024	0.0460681	0.0242078	2.03448	0.0205399	0.237236	0.105487
1H-NMR rawdata. The value of each compound was divided by total creatine (creatine+phosphocreatine) for standardization. Ace = Acetate; AcHis = Acetyl histidine; Ala = Alanine; Cho = Choline; GABA = Gamma-aminobutyric acid; Glu = Glutamate; Gln = Glutamine; Gpcho = Glycerophosphocholine; Gly = Glycine; Lac = Lactate; MI = Myo-inositol; NAA = N-acetylaspartate; Pcho = Phosphocholine; Put = Putresc…

## Sheet:  HPLC
Species	Temperature [°C]	CO2	Serotonin [ng/g Brain tissue]	HIAA [ng/g Brain tissue]	HIAA/Serotonin
G. morhua	3	Control	69.0452	18.2262	0.263975
G. morhua	3	Control	107.092	20.7652	0.1939
G. morhua	3	Control	93.0248	14.0491	0.151026
G. morhua	3	Control	117.706	77.3858	0.657451
G. morhua	3	Control	95.5022	26.7993	0.280614
G. morhua	3	High	110.687	31.0327	0.280363
G. morhua	3	High	91.9926	30.1606	0.327858
G. morhua	3	High	98.5366	40.5855	0.411882
G. morhua	3	High	80.4665	31.4895	0.391336
G. morhua	3	High	81.7045	34.5685	0.423092
G. morhua	8	Control	132.146	43.2702	0.327441
G. morhua	8	Control	91.1772	37.9716	0.416459
G. morhua	8	Control	127.066	15.0533	0.118469
G. morhua	8	Control	129.403	15.9434	0.123207
G. morhua	8	Control	87.842	31.9099	0.363265
G. morhua	8	High	117.847	44.7792	0.379977
G. morhua	8	High	153.164	25.9168	0.169209
G. morhua	8	High	88.0168	64.0904	0.728161
G. morhua	8	High	92.8906	38.0442	0.409559
G. morhua	8	High	120.544	54.9582	0.455917
G. morhua	12	Control	107.333	22.5971	0.210532
G. morhua	12	Control	119.072	32.3053	0.271309
G. morhua	12	Control	102.431	94.0975	0.918644
G. morhua	12	Control	87.3135	85.7383	0.981959
G. morhua	12	High	137.387	27.0257	0.196713
G. morhua	12	High	143.059	39.5797	0.276668
G. morhua	12	High	98.2772	43.2016	0.43959
G. morhua	12	High	123.817	63.2802	0.511078
G. morhua	12	High	171.304	54.2382	0.31662
G. morhua	12	High	150.019	44.0834	0.293853
G. morhua	16	Control	153.432	63.842	0.416094
G. morhua	16	Control	153.17	63.6436	0.415509
G. morhua	16	Control	133.637	71.2193	0.532932
G. morhua	16	Control	111.997	99.9508	0.892445
G. morhua	16	High	125.205	79.5946	0.635714
G. morhua	16	High	144.33	70.0644	0.485446
G. morhua	16	High	143.898	63.0976	0.438489
G. morhua	16	High	125.395	93.0139	0.741766
G. morhua	16	High	109.233	101.777	0.931737
B. saida	0	Control	87.2511	19.3416	0.221677
B. saida	0	Control	113.458	16.113	0.142018
B. saida	0	Control	72.6625	28.1141	0.386914
B. saida	0	Control	154.797	20.9895	0.135594
B. saida	0	Control	146.871	12.0943	0.0823465
B. saida	0	Control	164.025	37.9853	0.231582
B. saida	0	High	137.596	20.7645	0.150909
B. saida	0	High	97.6539	9.37795	0.0960325
B. saida	0	High	192.497	15.1359	0.0786292
B. saida	0	High	128.282	44.976	0.350604
B. saida	0	High	77.0518	25.0479	0.325079
B. saida	3	Control	94.9871	7.06616	0.0743907
B. saida	3	Control	123.508	19.9335	0.161394
B. saida	3	Control	109.876	26.2232	0.238662
B. saida	3	Control	109.859	70.9165	0.645525
B. saida	3	Control	117.622	19.4643	0.165482
B. saida	3	High	110.925	15.3805	0.138657
B. saida	3	High	89.3804	14.8196	0.165804
B. saida	3	High	148.828	19.5379	0.131279
B. saida	3	High	111.825	32.6437	0.291919
B. saida	3	High	80.2567	23.8037	0.296595
B. saida	6	Control	132.647	24.0076	0.180988
B. saida	6	Control	99.4194	23.8064	0.239454
B. saida	6	Control	86.8747	24.5242	0.282294
B. saida	6	Control	168.017	33.5118	0.199455
B. saida	6	Control	170.988	33.8849	0.198171
B. saida	6	Control	98.0885	56.6839	0.577885
B. saida	6	High	88.8455	106.522	1.19896
B. saida	6	High	145.043	31.7293	0.218758
B. saida	6	High	126.63	41.088	0.324472
B. saida	6	High	129.504	62.4111	0.481922
B. saida	6	High	151.804	31.1061	0.20491
B. saida	8	Control	120.188	59.8835	0.49825
B. saida	8	Control	109.934	32.9469	0.299697
B. saida	8	Control	110.132	27.1984	0.246962
B. saida	8	Control	129.729	36.1943	0.278999
B. saida	8	High	173.737	138.369	0.796425
B. saida	8	High	131.294	62.4977	0.476014
B. saida	8	High	145.018	32.6269	0.224985
HPLC rawdata. HIAA = 5-Hydroxyindoleacetic acid; 5 HT = 5 Hydroxytryptamine (Serotonine).
